# Supplementary material for: Selenium Nanoparticles Suppressed Oxidative Stress and Promoted Tenocyte Marker Expression in Tendon-Derived Stem/Progenitor Cells
Source: Antioxidants (Basel). 2024 Dec 15;13(12):1536. doi: 10.3390/antiox13121536 (PMC11727164; doi:10.3390/antiox13121536)
Supplement: Supplementary file 1 [file antioxidants-13-01536-s001.zip]

Archive with 1 entries (1 files):
- antioxidants-3374530-supplementary.pdf
